# Supplementary material for: Data for identification of porcine X-chromosome inactivation center, XIC, by genomic comparison with human and mouse XIC
Source: Data Brief. 2015 Nov 29;5:1072–7. doi: 10.1016/j.dib.2015.11.019 (PMC4689114; doi:10.1016/j.dib.2015.11.019)
Supplement: Supplementary file 1 [file mmc1.zip]

Archive with 10 entries (10 files):
- Supplement/Hwang_et_al_2015_DIB_Fig1.jpg
- Supplement/Hwang_et_al_2015_DIB_Fig2.jpg
- Supplement/Hwang_et_al_2015_DIB_Fig3.jpg
- Supplement/Hwang_et_al_2015_DIB_Sup1.xlsx
- Supplement/Hwang_et_al_2015_DIB_Sup2.xlsx
- Supplement/Hwang_et_al_2015_DIB_Sup3.xlsx
- Supplement/Hwang_et_al_2015_DIB_Sup4.xlsx
- Supplement/Hwang_et_al_2015_DIB_Table_1.docx
- Supplement/Hwang_et_al_2015_DIB_Table_2.docx
- Supplement/Hwang_et_al_2015_DIB_Table_3.docx
