# Supplementary material for: Data for identification of porcine X-chromosome inactivation center, XIC, by genomic comparison with human and mouse XIC
Source: Data Brief. 2015 Nov 29;5:1072–7. doi: 10.1016/j.dib.2015.11.019 (PMC4689114; doi:10.1016/j.dib.2015.11.019)
Supplement: Supplementary file 1 [file mmc1.zip › Supplement/Hwang_et_al_2015_DIB_Sup1.xlsx]

## Sheet: CDX4
	Gene Symbol	Analyzed region	Query size (nt)		Matching regiona			Identity (%)	Blast hit Strand	Query coverage (%)b		Homology scorec
		Query region (Human)			Query (human)	Subject (Pig)						Matching regionc-1	Analyzed queryc-2	Analyzed genec-3
	CDX4	1 - 7,332	7,332 nt		1 - 3,167	66,967,157 - 66,970,332		0.737	+	0.431942		0.318341	0.741867	0.741867
					3,186 - 4,716	66,970,413 - 66,971,889		0.7327		0.208811		0.152996
					4,150 - 4,354	66,913,882 - 66,913,680		0.7356		0.0279596		0.0205671
					4,702 - 6,458	66,972,087 - 66,973,792		0.7752		0.239634	18060	0.185765
					6,761 - 7,332	66,974,491 - 66,975,074		0.8229		0.0780142	18060	0.0641979
	aThe matching region was determined by the selecting BLAST HITs which target pig X chromosome genome ranging 66,960,000 - 66,980,000 which harbors pig CDX4 locus bQuery coverage were calculated by dividing matching region length of human query to assessed query size cHomology score was calculated as follow : c-1Matching region = Identity X Query coverage c-2Analyzed query = Sum of all matching re…

## Sheet: CHIC1
	Gene Symbol	Analyzed region	Query size (nt)		Matching regiona			Identity (%)	Blast hit Strand	Query coverage (%)b		Homology scorec
		Query region (Human)			Query (human)	Subject (Pig)						Matching regionc-1	Analyzed queryc-2	Analyzed genec-3
	CHIC1	1 - 18,060	18,060 nt		3 - 937	67,050,864 - 67,051,783		0.848	+	0.0517719		0.0439025	0.490091	0.2221
					938 - 1,671	67,051,841 - 67,052,572		0.7563		0.0406423		0.0307378
					1,800 - 2,095	67,052,538 - 67,052,840		0.8257		0.0163898		0.0135331
					2,101 - 2,807	67,053,155 - 67,053,869		0.7034		0.0391473		0.0275362
					2,901 - 4,665	67,053,891 - 67,055,629		0.7159		0.0977298		0.0699648
					4,661 - 5,625	67,055,815 - 67,056,805		0.7093		0.053433		0.0379
					5,615 - 5,911	67,057,055 - 67,057,349		0.8377		0.0164452		0.0137761
					5,912 - 6,315	67,057,644 - 67,058,052		0.7749		0.0223699		0.0173344
					6,302 - 6,975	67,058,282 - 67,058,961		0.7625		0.03732		0.0284565
					6,967 - 7,460	67,059,241 - 67,059,724		0.7524		0.0273533		0.0205806
					7,453 - 8,651	67,059,864 - 67,060,998		0.7158		0.0663898		0.0475218
					11,841 - 12,210	67,061,401 - 67,061,779		0.7117		0.0204873		0.0145808
					13,386 - 14,718	67,061,776 - 67,063,044		0.7403		0.0738095		0.0546412
					16,303 - 16,764	67,063,945 - 67,064,400		0.8125		0.0255814		0.0207849
					16,873 - 17,339	67,064,939 - 67,065,407		0.7778		0.0258583		0.0201125
					17,373 - 18,058	67,065,836 - 67,066,516		0.7563		0.0379845		0.0287277
		18,061 - 36,120	18,060 nt		18,066 - 18,648	67,066,524 - 67,067,106		0.8465	+	0.0322813		0.0273261	0.3666
					18,988 - 19,292	67,068,411 - 67,068,700		0.7857		0.0168882		0.013269
					19,389 - 22,177	67,069,364 - 67,072,079		0.7444		0.15443		0.114957
					22,249 - 22,856	67,072,429 - 67,072,971		0.6779		0.0336656		0.0228219
					22,844 - 23,797	67,073,237 - 67,074,187		0.7298		0.0528239		0.0385509
					23,820 - 24,004	67,074,349 - 67,074,522		0.773		0.0102436		0.00791833
					24,081 - 24,414	67,074,926 - 67,075,265		0.7347		0.0184939		0.0135875
					26,048 - 27,304	67,076,598 - 67,077,833		0.7081		0.0696013		0.0492847
					28,957 - 30,237	67,078,878 - 67,080,164		0.696		0.0709302		0.0493674
					34,708 - 34,951	67,089,053 - 67,088,510		0.6555		0.0306755		0.0201078
					33,018 - 33,571	67,083,990 - 67,084,230		0.6964		0.0135105		0.00940873
		36,121 - 54,180	18,060 nt		39,465 - 39,667	67,087,966 - 67,088,167		0.6971	+	0.0112403		0.00783562	0.0632924
					39,705 - 40,499	67,088,524 - 67,089,317		0.6691		0.0440199		0.0294537
					45,064 - 45,721	67,088,499 - 67,089,163		0.7137		0.0364341		0.026003
		54,181 - 72,240	18,060 nt		56,794 - 57,035	67,083,990 - 67,084,230		0.7126	+	0.0133998		0.00954868	0.100039
					58,193 - 60,386	67,078,618 - 67,080,819		0.679		0.121484		0.0824876
					68,731 - 68,926	67,075,290 - 67,075,485		0.7374		0.0108527		0.00800279
		72,240 - 90,300	18,060 nt		75,608 - 76,376	67,095,762 - 67,095,007		0.6451	+	0.0425803		0.0274685	0.0415113
					75,711 - 76,085	67,107,278 - 67,107,639		0.6763		0.0207641		0.0140428
		90,300 - 108,360	18,060 nt		90,571 - 91,761	67,078,633 - 67,079,869		0.6934	+	0.0659468		0.0457275	0.141858
					94,280 - 95,702	67,078,783 - 67,080,193		0.6758		0.0787929		0.0532483
					103,627 - 104,225	67,080,392 - 67,080,992		0.6799		0.0331672		0.0225504
		108,360 - 123,954	15,595 nt		109,332 - 109,896	67,087,612 - 67,088,148		0.6499	+	0.0312846		0.0203319	0.372136
					115,471 - 115,943	67,096,204 - 67,096,668		0.7531		0.0261905		0.019724
					116,052 - 117,105	67,096,656 - 67,097,691		0.7816		0.058361		0.045615
					117,127 - 120,576	67,097,997 - 67,101,479		0.7879		0.19103		0.150512
					120,758 - 123,954	67,101,566 - 67,104,838		0.768		0.177021		0.135952
	aThe matching region was determined by the selecting BLAST HITs which target pig X chromosome genome ranging 67,040,000 to 67,110,000 which harbors pig CHIC1 locus. bQuery coverage were calculated by dividing matching region length of human query to assessed query size cHomology score was calculated as follow : c-1Matching region = Identity X Query coverage c-2Analyzed query = Sum of all matching…

## Sheet: TSIX
	Gene Symbol	Analyzed region	Query size (nt)		Matching regiona			Identity (%)	Blast hit Strand	Query coverage (%)b		Homology scorec
		Query region (Human)			Query (human)	Subject (Pig)						Matching regionc-1	Analyzed queryc-2	Analyzed genec-3
	TSIX	1 - 12,295	12,295 nt		N.D									0.168596
		12,296 - 25,245	12,950 nt		21.795 - 22,231	67,149,554 - 67,149,976		0.7076	+	0.0337452		0.0238781	0.0667969
					22,244 - 23,057	67,150,248 - 67,151,032		0.6828		0.0628571		0.0429189
		25,246 - 37,027	11,782 nt		27,769 - 28,050	67,151,189 - 67,151,504		0.6771	+	0.0239348		0.0162063	0.456423
					28,440 - 32,844	67,151,870 - 67,156,186		0.69		0.373875		0.257974
					32,831 - 32,967	67,156,456 - 67,156,599		0.7222		0.0116279		0.00839767
					33,206 - 34,132	67,156,680 - 67,157,558		0.73		0.0786793		0.0574359
					34,276 - 34,571	67,157,601 - 67,157,929		0.7		0.0251231		0.0175861
					34,977 - 36,911	67,158,044 - 67,159,900		0.7004		0.164234		0.115029
	aThe matching region was determined by the selecting BLAST HITs which target pig X chromosome genome ranging from 67,160,000 to about 40Kb upstrem region. bQuery coverage were calculated by dividing matching region length of human query to assessed query size cHomology score was calculated as follow : c-1Matching region = Identity X Query coverage c-2Analyzed query = Sum of all matching region ho…

## Sheet: XIST
	Gene Symbol	Analyzed region	Query size (nt)	Matching regiona		Identity (%)	Query coverage (%)b	Homology scorec
		Query region		Query (human)	Subject (Pig)			HITc-1	Queryc-2	Genec-3
	XIST	1 - 10,570	10570	4 - 2,002	67,184,055 - 67,182,086	0.7442	0.18912	0.140743	0.676651	0.5469
				2,044 - 4,441	67,182,110 - 67,179,742	0.714	0.226868	0.161984
				4,614 - 5,012	67,171,419 - 67,171,024	0.7494	0.0377483	0.0282886
				5,405 - 6,727	67,170,890 - 67,169,618	0.6809	0.125166	0.0852252
				6,656 - 6,917	67,170,241 - 67,169,973	0.7621	0.0247871	0.0188903
				6,948 - 7,624	67,170,241 - 67,169,603	0.67	0.0640492	0.042913
				7,249 - 7,527	67,170,241 - 67,169,959	0.7509	0.0263955	0.0198204
				7,538 - 8,209	67,170,241 - 67,169,603	0.6701	0.0635762	0.0426024
				8,123 - 8,874	67,170,241 - 67,169,460	0.6983	0.0711447	0.0496804
				9,344 - 10,568	67,169,460 - 67,168,191	0.7464	0.115894	0.0865033
		10,571 - 21,140 nt	10570	10,577 - 13,184	67,168,189 - 67,165,600	0.727	0.247438	0.179888	0.377331
				13,268 - 14,014	67,165,231 - 67,164,500	0.7252	0.0708729	0.051397
				18,374 - 19,595	67,164,502 - 67,163,315	0.7029	0.115939	0.0814937
				19,866 - 20,396	67,163,326 - 67,162,795	0.7143	0.0503795	0.0359861
				20,713 - 21,002	67,162,800 - 67,162,510	0.7306	0.0275142	0.0201019
				21,020 - 21,133	67,161,725 - 67,161,615	0.7826	0.0108159	0.00846455
		21,141 - 32,103	10963	21,167 - 21,732	67,161,584 - 67,161,014	0.79	0.0516282	0.0407863	0.585407
				21,725 - 22,330	67,160,943 - 67,160,306	0.738	0.0552768	0.0407943
				23,258 - 25,573	67,160,253 - 67,158,044	0.6957	0.211256	0.146971
				25,979 - 26,274	67,157,929 - 67,157,601	0.7027	0.0269999	0.0189728
				26,418 - 27,344	67,157,558 - 67,156,680	0.7276	0.0845571	0.0615238
				27,706 - 32,101	67,156,186 - 67,151,879	0.6892	0.400985	0.276359
	aThe matching region was determined by the selecting BLAST HITs which target pig X chromosome genome ranging from 67,150,000 to 67,190,000 which harbors pig XIST gene. bQuery coverage were calculated by dividing matching region length of human query to assessed query size cHomology score was calculated as follow : c-1Matching region = Identity X Query coverage c-2Analyzed query = Sum of all match…

## Sheet: JPX
	Gene Symbol	Analyzed region	Query size (nt)		Matching regiona			Identity (%)	Blast hit Strand	Query coverage (%)b		Homology scorec
		Query region (Human)			Query (human)	Subject (Pig)						Matching regionc-1	Analyzed queryc-2	Analyzed genec-3
	JPX	1 - 14,410	14,410 nt		1 - 1,588	67,220,066 - 67,221,708		0.6977	+	0.110201		0.0768874	0.130913	0.1539
					7,414 - 7,813	67,237,481 - 67,237,910		0.7368		0.0277585		0.0204525
					8,190 - 8,506	67,238,258 - 67,238,594		0.7418		0.0219292		0.0162671
					13,198 - 13,528	67,253,931 - 67,254,260		0.7534		0.0229702		0.0173057
		14,411 - 29,460	15,050 nt		14,414 - 14,859	67,260,147 - 67,260,613		0.6821	+	0.0296346		0.0202137	0.102603
					21,623 - 21,921	67,261,718 - 67,262,029		0.7044		0.0198671		0.0139944
					26,022 - 26,240	67,262,517 - 67,262,707		0.7306		0.0145515		0.0106313
					26,615 - 26,904	67,262,960 - 67,263,252		0.727		0.0192691		0.0140086
					28,186 - 28,763	67,212,513 - 67,211,937		0.6551		0.0384053		0.0251593
					28,781 - 29,158	67,263,554 - 67,263,939		0.7404		0.0251163		0.0185961
		29,461 - 44,510	15,050 nt		29,684 - 30,656	67,264,617 - 67,265,590		0.7091	+	0.0646512		0.0458441	0.286139
					30,723 - 31,218	67,265,889 - 67,266,375		0.752		0.0329568		0.0247835
					33,114 - 33,509	67,270,903 - 67,271,303		0.7053		0.0263123		0.0185581
					34,231 - 34,635	67,272,611 - 67,272,989		0.6532		0.0269103		0.0175778
					35,294 - 36,130	67,273,069 - 67,273,913		0.7063		0.0556146		0.0392806
					36,439 - 37,939	67,273,898 - 67,275,461		0.7226		0.0997342		0.0720679
					38,583 - 38,985	67,275,882 - 67,276,250		0.6936		0.0267774		0.0185728
					39,430 - 39,614	67,276,239 - 67,276,412		0.7249		0.0122924		0.00891073
					42,782 - 43,442	67,277,096 - 67,277,755		0.7234		0.0439203		0.0317719
					43,840 - 44,025	67,278,761 - 67,278,923		0.7097		0.0123588		0.00877104
		44,511 - 59,490	14,980 nt		44,948 - 45,354	67,283,245 - 67,283,680		0.7353	+	0.0271696		0.0199778	0.097388
					46,216 - 46,503	67,284,168 - 67,284,436		0.7089		0.0192256		0.0136291
					46,822 - 47,331	67,284,427 - 67,284,957		0.7071		0.0340454		0.0240735
					47,822 - 48,399	67,285,479 - 67,286,021		0.7204		0.0385848		0.0245127
					50,175 - 50,508	67,288,253 - 67,288,577		0.6815		0.0222964		0.015195
		59,491 - 74,540	15,050 nt		59,785 - 60,360	67,330,631 - 67,330,027		0.6515	+	0.0382724		0.0249345	0.0464338
					61,793 - 62,271	67,343,981 - 67,343,507		0.6755	-	0.0318272		0.0214993
		74,541 - 89,590	15,050 nt		76,662 - 78,498	67,245,750 - 67,243,800		0.6297	-	0.114455		0.0720722	0.0881015
					79,544 - 79,752	67,280,678 - 67,280,465		0.7163		0.0130218		0.00932752
					84,953 - 85,101	67,339,411 - 67,339,262		0.7219		0.00928349		0.00670175
		89,591 - 104,640	15,050 nt		89,913 - 93,103	67,337,645 - 67,340,837		0.7163	+	0.30376		0.217583	0.490058
					93,295 - 94,337	67,331,916 - 67,332,906		0.6565		0.0992861		0.0651813
					96,506 - 99,619	67,337,576 - 67,340,714		0.6993		0.29643		0.207294
		104,641 - 119,690	15,050 nt		107,669 - 110,164	67,381,298 - 67,378,802		0.6727	+	0.0496346		0.0333892	0.0334
		119,691 - 126,062	6,372 nt		123,853 - 124,290	67,377,883 - 67,378,338		0.6991	+	0.0687382		0.0480549	0.0481
	aThe matching region was determined by the selecting BLAST HITs which target pig X chromosome genome ranging from 67,220,000 to 67,380,000. bQuery coverage were calculated by dividing matching region length of human query to assessed query size cHomology score was calculated as follow : c-1Matching region = Identity X Query coverage c-2Analyzed query = Sum of all matching region homology score re…

## Sheet: FTX
	Gene Symbol	Analyzed region	Query size (nt)		Matching regiona			Identity (%)	Blast hit Strand	Query coverage (%)b		Homology scorec
		Query region (Human)			Query (human)	Subject (Pig)						Matching regionc-1	Analyzed queryc-2	Analyzed genec-3
	FTX	1 - 14,715	14,175 nt		2 - 798	67,536,120 - 67,535,337		0.719	-	0.0562257		0.0404263	0.499097	0.160063
					1,052 - 2,098	67,534,747 - 67,533,783		0.6901		0.0738624		0.0509725
					2,403- 4,105	67,533,802 - 67,532,097		0.7406		0.120141		0.0889765
					4,866 - 6,644	67,531,793 - 67,530,005		0.7806		0.125503		0.0979674
					6,208 - 6,483	67,425,278 - 67,425,010		0.7099		0.0194709		0.0138224
					7,291 - 8,091	67,529,699 - 67,528,928		0.7373		0.0565079		0.0416633
					8,494 - 9,169	67,528,621 - 67,527,927		0.7592		0.0476896		0.0362059
					9,188 - 9,564	67,527,749 - 67,527,365		0.7284		0.0265961		0.0193726
					9,852 - 10,516	67,527,372 - 67,526,701		0.763		0.0469136		0.0357951
					11,488 - 11,986	67,526,698 - 67,526,227		0.7933		0.0352028		0.0279264
					12,370 - 12,885	67,525,757 - 67,525,237		0.7311		0.0364021		0.0266136
					12,944 - 13,127	67,525,247 - 67,525,070		0.828		0.0129806		0.0107479
					13,114 - 13,269	67,524,804 - 67,524,651		0.7821		0.0110053		0.00860724
		14,716 - 29,625	14,910 nt		19,165 - 19347	67,523,470 - 67,523,283		0.7684	-	0.0122736		0.00943107	0.161727
					20,062 - 21,151	67,523,194 - 67,522,135		0.7029		0.0731053		0.0513857
					21,159 - 21374	67,521,853 - 67,521,630		0.7325		0.0144869		0.0106117
					21,439 - 22,100	67,521,490 - 67,520,832		0.7467		0.0443997		0.0331533
					22.965 - 23,713	67,520,733 - 67,520,005		0.7333		0.0502347		0.0368371
					24,846 - 25,001	67,519,806 - 67,519,651		0.8526		0.0104628		0.00892056
					25,736 - 25,974	67,518,859 - 67,518,598		0.7104		0.0160295		0.0113874
					29,407 - 29,565	67,518,203 - 67,518,044		0.8148		0.010664		0.00868901
		29,626 - 44,675	15,050 nt		30,238 - 30,644	67,517,714 - 67,517,302		0.7565	-	0.0270432		0.0204582	0.223716
					30,863 - 31,529	67,516,601 - 67,515,936		0.7043		0.0443189		0.0312138
					32,106 - 32,592	67,513,074 - 67,512,584		0.7791		0.0323588		0.0252107
					32,942 - 33,120	67,512,578 - 67,512,408		0.7243		0.0118937		0.0086146
					39,691 - 40,138	67,512,419 - 67,511,978		0.7082		0.0297674		0.0210813
					40,132 - 40,284	67,511,721 - 67,511,564		0.7278		0.0101661		0.0073989
					40,274 - 40,581	67,511,256 - 67,510,953		0.7662		0.0204651		0.0156804
					40,578 - 40,980	67,510,874 - 67,510,454		0.6982		0.0267774		0.018696
					41,301 - 41,561	67,510,453 - 67,510,193		0.7849		0.0173422		0.0136119
					41,895 - 42,550	67,508,704 - 67,508,081		0.6881		0.043588		0.0299929
					43,636 - 44,323	67,507,819 - 67,507,208		0.6947		0.0457143		0.0317577
		44,676 - 59,725	15,050 nt		44,697 - 44,875	67,507,188 - 67,507,0112		0.7709	-	0.0118937		0.00916884	0.380557
					45,815 - 46,136	67,504,332 - 67,503,994		0.6866		0.0213953		0.01469
					45,815 - 46,136	67,450,885 - 67,450,547		0.6866		0.0213953		0.01469
					46,261 - 47,615	67,450,559 - 67,449,179		0.737		0.0900332		0.0663545
					47,961 - 48,645	67,449,132 - 67,448,442		0.7377		0.045515		0.0335764
					48,697 - 49,303	67,447,761 - 67,447,194		0.6924		0.0403322		0.027926
					50,274 - 50,508	67,446,514 - 67,446,259		0.6755		0.0156146		0.0105477
					51,035 - 51,446	67,446,056 - 67,445,639		0.7553		0.0273754		0.0206767
					51,433 - 52,069	67,445,439 - 67,444,787		0.7234		0.0423256		0.0306183
					52,176 - 53,639	67,442,831 - 67,441,363		0.6975		0.0972757		0.0678498
					53,795 - 54,300	67,440,929 - 67,440,432		0.6836		0.0336213		0.0229835
					54,407 - 54,848	67,439,737 - 67,439,323		0.7016		0.0293688		0.0206051
					54,965 - 55,392	67,438,948 - 67,438,509		0.7188		0.0284385		0.0204416
					58,549 - 59,012	67,437,439 - 67,436,963		0.6626		0.0308306		0.0204283
		59,726 - 74,775	15,050 nt		61,537 - 62,384	67,435,358 - 67,434,510		0.7205	-	0.0288372		0.0207772	0.130502
					62,620 - 62,996	67,433,730 - 67,433,338		0.6925		0.0104983		0.0072701
					67,226 - 67,801	67,431,530 - 67,430,982		0.6959		0.0145515		0.0101264
					69,037 - 69,557	67,430,299 - 67,429,766		0.7403		0.0207973		0.0153963
					70,288 - 70,728	67,429,674 - 67,429,247		0.7124		0.0136213		0.00970379
					71,147 - 71,611	67,429,196 - 67,428,760		0.6886		0.0108306		0.00745793
					72,080 - 72,971	67,428,059 - 67,427,186		0.7714		0.0439203		0.0338801
					73,452 - 74,775	67,426,766 - 67,425,428		0.6921		0.0374086		0.0258905
		74,776 - 89,825	15,050 nt		74,776 - 75,956	67,425,427 - 67,424,250		0.8203	-	0.0792691		0.0650244	0.174084
					76,084 - 76,508	67,424,198 - 67,423,824		0.6697		0.0104983		0.00703074
					76,807 - 77,186	67,423,828 - 67,423,443		0.7667		0.0172757		0.0132453
					77,240 - 79,028	67,423,332 - 67,421,698		0.6918		0.0472425		0.0326824
					80,097 - 82,379	67,421,416 - 67,419,256		0.7198		0.0779402		0.0561014
		89,826 - 104,875	15,050 nt		92,387 - 92,795	67,417,357 - 67,416,983		0.7012	-	0.0271761		0.0190559	0.102683
					92,980 - 93,178	67,404,130 - 67,403,934		0.8141		0.0132226		0.0107645
					96,246 - 96,683	67,406,421 - 67,405,986		0.7002		0.029103		0.0203779
					101,863 - 103,063	67,410,762 - 67,412,009		0.6577	+	0.0798007		0.0524849
		104,876 - 119,925	15,050 nt		110,318 - 110,664	67,394,774 - 67,395,115		0.7049	+	0.0103654		0.0073066	0.0490351
					115,577 - 116,332	67,385,037 - 67,384,270		0.6748	-	0.0152824		0.0103126
					117,224 - 118,620	67,378,863 - 67,380,255		0.7078		0.0443854		0.031416
		119,926 - 134,975	15,050 nt		121,919 - 122,369	67,381,831 - 67,382,283		0.6725	+	0.0299668		0.0201527	0.0704204
					128,431 - 128,791	67,370,003 - 67,369,646		0.6883	-	0.0239867		0.0165101
					133,976 - 134,749	67,380,200 - 67,380,996		0.6564	+	0.0514286		0.0337577
		134,976 - 150,025	15,050 nt		141,973 - 143,786	67,378,135 - 67,379,937		0.6883	+	0.120532		0.0829619	0.130801
					143,823 - 144,956	67,380,118 - 67,381,304		0.6349		0.0753488		0.047839
		150,026 - 165,075	15,050 nt		150,779 - 152,699	67,378,450 - 67,380,347		0.684	+	0.0466445		0.0319049	0.0319049
		165,076 - 180,125	15,050 nt		179,294 - 179,682	67,371,058 - 67,370,688		0.6851	-	0.0258472		0.0177079	0.0177079
		180,126 - 195,175	15,050 nt		181,919 - 184,228	67,338,069 - 67,340,427		0.6793	+	0.153488		0.104265	0.121432
					191,104 - 191,483	67,331,863 - 67,332,262		0.6799	+	0.0252492		0.0171669
		195,176 - 210,225	15,050 nt		196,603 - 198,730	67,339,709 - 67,337,581		0.7167	-	0.141395		0.101338	0.141907
					199,931 - 200,799	67,339,338 - 67,340,220		0.7026	+	0.0577409		0.0405687
		210,226 - 225,275	15,050 nt		212,954 - 213,623	67,335,778 - 67,336,081		0.6677	+	0.0205316		0.0137089	0.180394
					218,468 - 221,349	67,340,466 - 67,337,576		0.7078	-	0.191429		0.135493
					222,032 - 222,670	67,339,813 - 67,339,166		0.7358		0.042392		0.0311921
		225,276 - 240,325	15,050 nt		239,088 - 240,318	67,378,802 - 67,380,027		0.6877	-	0.0817276		0.0562041	0.0562041
		240,326 - 255,375	15,050 nt		249,633 - 252,746	67,340,714 - 67,337,576		0.6993	-	0.206844		0.144646	0.144646
		255,376 - 265,439	10,063 nt		255,608 - 255,957	67,332,264 - 67,331,916		0.7257	-	0.0232558		0.0347774	0.351848
					256,149 - 259,339	67,340,837 - 67,337,645		0.7163		0.212027		0.317071
	aThe matching region was determined by the selecting BLAST HITs which target pig X chromosome genome ranging from 67,330,000 to 67,540,000. bQuery coverage were calculated by dividing matching region length of human query to assessed query size cHomology score was calculated as follow : c-1Matching region = Identity X Query coverage c-2Analyzed query = Sum of all matching region homology score re…

## Sheet: CNBP2
	Gene Symbol	Analyzed region	Query size (nt)		Matching regiona			Identity (%)	Blast hit Strand	Query coverage (%)b		Homology scorec
		Query region (Human)			Query (human)	Subject (Pig)						Matching regionc-1	Analyzed queryc-2	Analyzed genec-3
	CNBP2	1 - 845	845 nt		1-803	67,541,402 - 67,542,206		0.8	-	0.950296		0.760237	0.7602	0.7602
	aThe matching region was determined by the selecting BLAST HITs which located on the pig X chromosome. bQuery coverage were calculated by dividing matching region length of human query to assessed query size cHomology score was calculated as follow : c-1Matching region = Identity X Query coverage c-2Analyzed query = Sum of all matching region homology score resulted from one query c-3Analyzed gen…

## Sheet: SLC16A2
	Gene Symbol	Analyzed region	Query size (nt)		Matching regiona			Identity (%)	Blast hit Strand	Query coverage (%)b		Homology scorec
		Query region (Human)			Query (human)	Subject (Pig)						Matching regionc-1	Analyzed queryc-2	Analyzed genec-3
	SLC16A2	1 - 11,974	11,974 nt		261 - 3,362	67,917,371 - 67,914,268		0.7691	-	0.259061		0.199244	0.601844	0.4913
					3,648 - 3,773	67,914,275 - 67,914,149		0.8125		0.0105228		0.00854977
					3,885 - 4,281	67,914,039 - 67,913,655		0.7494		0.0331552		0.0248465
					4,308 - 4,606	67,913,326 - 67,913,029		0.7548		0.0249708		0.0188479
					4,609 - 5,451	67,912,867 - 67,912,059		0.7518		0.0704025		0.0529286
					5,447 - 7,592	67,911,726 - 67,909,593		0.7206		0.179222		0.129147
					8,010 - 9,027	67,909,587 - 67,908,615		0.7481		0.0850175		0.0636016
					9,551 - 9,908	67,977,745 - 67,978,089		0.6676	+	0.0298981		0.01996
					10,142 - 11,531	67,908,584 - 67,907,156		0.7298	-	0.116085		0.0847187
		11,974 - 24,014	12,040 nt		15,239 - 15,589	67,785,206 - 67,784,851		0.7242	-	0.0293135		0.0212288	0.358624
					15,706 - 16,190	67,784,842 - 67,784,368		0.7769		0.0405044		0.0314679
					16,184 - 17,128	67,784,318 - 67,783,418		0.6737		0.078921		0.0531691
					17,120 - 17,644	67,777,206 - 67,776,661		0.7155		0.043845		0.0313711
					18,137 - 19,477	67,776,637 - 67,775,473		0.6578		0.111993		0.0736688
					21,665 - 22,309	67,775,013 - 67,774,408		0.7389		0.0538667		0.0398021
					22,292 - 22,884	67,772,929 - 67,772,375		0.7383		0.049524		0.0365635
					22,898 - 24,004	67,772,505 - 67,771,447		0.7718		0.0924503		0.0713531
		24,015 - 36,054	12,040 nt		24,158 - 24,854	67,771,422 - 67,770,733		0.7417	-	0.0578904		0.0429373	0.573945
					25,177 - 25,886	67,770,745 - 67,770,051		0.7839		0.0589701		0.0462267
					26,522 - 30,960	67,770,048 - 67,765,650		0.7525		0.368688		0.277438
					31,019 - 31,172	67,765,158 - 67,765,002		0.7791		0.0127907		0.00996523
					31,191 - 31,527	67,764,250 - 67,763,919		0.7507		0.02799		0.0210121
					31,844 - 32,063	67,763,901 - 67,763,697		0.7647		0.0182724		0.0139729
					32,515 - 32,636	67,763,710 - 67,763,585		0.7937		0.0101329		0.00804248
					33,240 - 35,576	67,763,600 - 67,761,277		0.7275		0.194103		0.14121
					35,844 - 36,052	67,760,536 - 67,760,332		0.757		0.0173588		0.0131406
		36,054 - 48,094	12,040 nt		36,055 - 36,614	67,760,329 - 67,759,775		0.7544	-	0.0465116		0.0350884	0.570983
					37,389 - 39,164	67,759,741 - 67,758,032		0.6897		0.147508		0.101736
					39,464 - 39,636	67,758,044 - 67,757,867		0.8034		0.0143688		0.0115439
					39,632 - 40,830	67,757,332 - 67,756,162		0.7781		0.0995847		0.0774869
					41,127 - 42,044	67,756,171 - 67,755,258		0.7524		0.0762458		0.0573674
					42,336 - 43,241	67,755,271 - 67,754,405		0.7582	+	0.0752492		0.0570539
					43,470 - 44,827	67,754,412 - 67,753,045		0.7741	-	0.112791		0.0873113
					45,219 - 45,335	67,753,021 - 67,752,901		0.7934		0.00971761		0.00770995
					45,336 - 45,542	67,752,745 - 67,752,537		0.782		0.0171927		0.0134447
					45,540 - 47,171	67,751,402 - 67,749,798		0.7525		0.135548		0.102
					47,704 - 48,070	67,749,967 - 67,749,616		0.664		0.0304817		0.0202399
		48,095 - 60,134	12,040 nt		48,227 - 49,447	67,907,159 - 67,905,934		0.6959	-	0.101412		0.0705726	0.506797
					49,759 - 50,038	67,905,952 - 67,905,679		0.8036		0.0232558		0.0186884
					50,203 - 51,201	67,905,676 - 67,904,676		0.7337		0.0829734		0.0608776
					51,359 - 51,709	67,785,206 - 67,784,851		0.7242		0.0291528		0.0211125
					51,826 - 52,310	67,784,842 - 67,784,368		0.7769		0.0402824		0.0312954
					52,304 - 53,248	67,784,318 - 67,783,418		0.6737		0.0784884		0.0528776
					53,240 - 53,764	67,777,206 - 67,776,661		0.7155		0.0436047		0.0311991
					54,257 - 55,597	67,776,637 - 67,775,473		0.6578		0.111379		0.0732649
					57,785 - 58429	67,775,013 - 67,774,408		0.7389		0.0535714		0.0395839
					5,8412 - 58429	67,772,929 - 67,772,375		0.7383		0.0492525		0.0363631
					59,018 - 58429	67,772,505 - 67,771,447		0.7718		0.0919435		0.070962
		60,135 - 72,174	12,040 nt		60,148 - 60,331	67,991,218 - 67,991,035		0.7433	-	0.0152824		0.0113594	0.202161
					60,967 - 61,088	67,894,589 - 67,894,710		0.7377	+	0.0101329		0.00747503
					60,711 - 61,134	67,743,431 - 67,743,033		0.771	-	0.0352159		0.0271515
					61,617 - 62,369	67,742,698 - 67,741,916		0.6955		0.0625415		0.0434976
					64,990 - 65,477	67,731,045 - 67,731,523		0.6962	+	0.0336379		0.0234187
					70,833 - 71,237	67,741,489 - 67,741,112		0.8392	-	0.0211794		0.0177738
					71,239 - 71,493	67,741,040 - 67,740,787		0.7511		0.0543189		0.040799
					71,513 - 72,166	67,740,487 - 67,739,837		0.7571		0.0405316		0.0306864
			12040		72,187 - 73,110	67,739,812 - 67,738,870		0.7054	-	0.0596346		0.0420662	0.410135
					73,135 - 74,430	67,737,978 - 67,736,657		0.7569		0.0495847		0.0375307
					74,434 - 75,131	67,736,544 - 67,735,870		0.7658		0.0348837		0.026714
					75,791 - 76,453	67,735,859 - 67,735,190		0.7842		0.0114618		0.00898834
					77,216 - 77,557	67,735,180 - 67,734,842		0.6694		0.0100498		0.00672736
					78,698 - 78,869	67,734,895 - 67,734,723		0.7041		0.0297342		0.0209359
					79,168 - 79,344	67,734,621 - 67,734,447		0.7514		0.014701		0.0110463
					79,755 - 80,112	67,733,890 - 67,733,538		0.7572		0.0142857		0.0108171
					80,217 - 80,337	67,732,995 - 67,732,896		0.7214		0.0284053		0.0204916
					80,507 - 80,644	67,732,887 - 67,732,749		0.6881		0.0550664		0.0378912
					80,628 - 81,047	67,734,471 - 67,732,052		0.6662		0.0579734		0.0386219
					81,029 - 81,625	67,724,256 - 67,723,647		0.7078		0.107641		0.0761884
					81,640 - 82,357	67,723,352 - 67,722,620		0.7068		0.0767442		0.0542428
		84,215 - 96,164	12,040 nt		84,230 - 84,542	67,785,766 - 67,786,048		0.6875	+	0.0259967		0.0178727	0.467912
					86,625 - 86,982	67,788,966 - 67,789,352		0.7284		0.0297342		0.0216584
					86,832 - 87,205	67,730,190 - 67,729,810		0.6641	-	0.0310631		0.020629
					87,817 - 88,087	67,790,277 - 67,790,539		0.7546	+	0.0225083		0.0169848
					88,376 - 88,515	67,790,530 - 67,790,664		0.8014		0.0116279		0.0093186
					88,630 - 89,276	67,791,083 - 67,791,690		0.7176		0.0537375		0.0385621
					89,992 - 92,116	67,791,754 - 67,793,812		0.7333		0.176495		0.129424
					92,106 - 94,513	67,794,055 - 67,796,436		0.7145		0.2		0.1429
					94,862 - 95,007	67,796,455 - 67,796,598		0.7619		0.0121262		0.00923899
					94,994 - 95,444	67,796,856 - 67,797,283		0.7109		0.0374585		0.0266292
					95,634 - 95,786	67,797,564 - 67,797,729		0.7711		0.0127076		0.00979886
					95,817 - 96,217	67,800,592 - 67,800,977		0.7475		0.0333056		0.024896
		96,165 - 108,204	12,040 nt		96,165 - 96,523	67,800,972 - 67,801,325		0.7534	+	0.0298173		0.0224643	0.657892
					97,079 - 97,272	67,803,188 - 67,803,364		0.7259		0.016113		0.0116964
					98,178 - 99,135	67,803,842 - 67,804,761		0.7352		0.0795681		0.0584985
					99,258 - 100,352	67,805,423 - 67,806,529		0.7851		0.0909468		0.0714024
					100,336 - 104,580	67,806,664 - 67,810,981		0.7714		0.352575		0.271976
					104,581 - 106,759	67,813,916 - 67,813,916		0.7137		0.18098		0.129165
					106,760 - 107,328	67,814,087 - 67,814,618		0.7215		0.0472591		0.0340975
					107,306 - 108,204	67,814,929 - 67,815,826		0.7847		0.0746678		0.0585918
		108,205 - 112,437	4233		108,208 - 108,503	67,815,830 - 67,816,122		0.7351	+	0.0699268		0.0514032	0.686978
					108,889 - 109,607	67,816,141 - 67,816,843		0.7087		0.169856		0.120377
					109,607 - 112,330	67,816,900 - 67,819,624		0.8006		0.643515		0.515198
	aThe matching region was determined by the selecting BLAST HITs which target pig X chromosome genome ranging from 67,720,000 to 67,970,000 which harbors pig XPCT gene locus. bQuery coverage were calculated by dividing matching region length of human query to assessed query size cHomology score was calculated as follow : c-1Matching region = Identity X Query coverage c-2Analyzed query = Sum of all…

## Sheet: RLIM
	Gene Symbol	Analyzed region	Query size (nt)		Matching regiona			Identity (%)	Blast hit Strand	Query coverage (%)b		Homology scorec
		Query region (Human)			Query (human)	Subject (Pig)						Matching regionc-1	Analyzed queryc-2	Analyzed genec-3
	RLIM	1 - 10,570	10,570 nt		1 - 3,001	68,108,381 - 68,105,326		0.7874	-	0.283917		0.223556	0.591004	0.5857
					3,141 - 3690	68,105,234 - 68,104,657		0.7423		0.051088		0.0379226
					4,495 - 5,113	68,104,540 - 68,103,934		0.6963		0.058562		0.0407767
					5,422 - 6,836	68,103,949 - 68,102,507		0.737		0.133869		0.0986618
					7,208 - 7,471	68,102,497 - 68,102,241		0.7343		0.0249763		0.0183401
					7,803 - 8,003	68,102,220 - 68,102,026		0.7685		0.0190161		0.0146139
					7,990 - 8,439	68,099,494 - 68,099,028		0.7844		0.0425733		0.0333945
					8,422 - 8,613	68,098,824 - 68,098,627		0.7677		0.0181646		0.013945
					8,610 - 8,962	68,098,357 - 68,098,021		0.7521		0.0333964		0.0251174
					9,106 - 9,649	68,097,552 - 68,097,021		0.75		0.0514664		0.0385998
					9,659 - 10,194	68,096,705 - 68,096,198		0.7		0.0507096		0.0354967
					10,300 - 10,440	68,095,404 - 68,095,261		0.7931		0.0133396		0.0105797
		10,571 - 21,140	10,570 nt		11,313 - 11,857	68,094,857 - 68,094,145		0.751	-	0.0688742		0.0517245	0.497827
					12,178 - 12,301	68,094,075 - 68,093,949		0.845		0.0117313		0.00991296
					12,288 - 13,584	68,093,718 - 68,092,447		0.6858		0.122706		0.0841516
					13,897 - 14,816	68,092,453 - 68,091,597		0.6977		0.0870388		0.060727
					15,208 - 15,806	68,091,560 - 68,090,939		0.7245		0.0566698		0.0410573
					16,287 - 16,657	68,090,903 - 68,090,531		0.7339		0.0350993		0.0257594
					16,648 - 18,039	68,090,264 - 68,088,860		0.715		0.131693		0.0941608
					18,434 - 19,442	68,088,796 - 68,087,769		0.7738		0.0954588		0.0738661
					20,232 - 20,548	68,087,472 - 68,087,169		0.7877		0.0299905		0.0236235
					20,539 - 21,048	68,086,918 - 68,086,380		0.6807		0.0482498		0.0328436
		21,141 - 31,651	10,511 nt		1 - 4,987	68,085,267 - 68,080,294		0.8674	-	0.474455		0.411543	0.668772
					5,303 - 5,538	68,080,306 - 68,080,062		0.8233		0.0224527		0.0184853
					5,580 - 6,371	68,079,953 - 68,079,165		0.7902		0.0753496		0.0595413
					6,684 - 8,678	68,079,167 - 68,077,127		0.8016		0.189801		0.152145
					8,908 - 9,284	68,077,050 - 68,076,667		0.7544		0.0358672		0.0270582
	aThe matching region was determined by the selecting BLAST HITs which target pig X chromosome genome ranging from 68,050 to 68,110,000 which harbors pig RNF12 gene locus. bQuery coverage were calculated by dividing matching region length of human query to assessed query size cHomology score was calculated as follow : c-1Matching region = Identity X Query coverage c-2Analyzed query = Sum of all ma…
