# Supplementary material for: Data for identification of porcine X-chromosome inactivation center, XIC, by genomic comparison with human and mouse XIC
Source: Data Brief. 2015 Nov 29;5:1072–7. doi: 10.1016/j.dib.2015.11.019 (PMC4689114; doi:10.1016/j.dib.2015.11.019)
Supplement: Supplementary file 1 [file mmc1.zip › Supplement/Hwang_et_al_2015_DIB_Sup2.xlsx]

## Sheet: Human_trnascript homology
	Gene Symbol	Query size (nt)		Matching regiona							Identity (%)	Query coverage (%)b		Homology scorec
				Query (human)			Subject (Pig)							Hitc-1	Genec-2
	CDX4	855 nt		4	-	506	66967157	-	66967659		0.8111	0.588304		0.477173	0.872495
				502	-	653	66973595	-	66973746		0.9145	0.177778		0.162578
				649	-	858	66974865	-	66975074		0.9476	0.245614		0.232744
	CHIC1	6,909 nt		3	-	435	67050864	-	67051290		0.9007	0.0626719		0.0564486	0.781554
				434	-	490	67062592	-	67062648		0.9825	0.00825011		0.00810573
				487	-	644	67071182	-	67071339		0.962	0.0228687		0.0219997
				645	-	701	67096784	-	67096840		0.9298	0.00825011		0.00767095
				700	-	765	67097099	-	67097164		0.9848	0.00955276		0.00940756
				762	-	3531	67098695	-	67101479		0.8045	0.400926		0.322545
				3713	-	6909	67101566	-	67104838		0.768	0.46273		0.355376
	XIST	19296 nt		4	-	2002	67184055	-	67182086		0.7442	0.103597		0.0770966	0.626691
				2044	-	4441	67182110	-	67179742		0.714	0.124274		0.088732
				4485	-	4634	67176867	-	67176717		0.6887	0.00777363		0.0053537
				4614	-	5012	67171419	-	67171024		0.7494	0.0206779		0.015496
				5405	-	6727	67170890	-	67169618		0.6809	0.0685634		0.0466848
				6948	-	7624	67170241	-	67169603		0.67	0.035085		0.0235069
				7829	-	8242	67170241	-	67169843		0.7	0.0214552		0.0150187
				8123	-	8874	67170241	-	67169460		0.6983	0.0389718		0.027214
				9344	-	11373	67169460	-	67167360		0.7513	0.105203		0.0790391
				11436	-	11573	67163541	-	67163405		0.7899	0.00715174		0.00564916
				11572	-	11779	67161270	-	67161064		0.9183	0.0107794		0.00989876
				11947	-	12750	67158831	-	67158044	34	0.7261	0.0416667		0.0302542
				13156	-	13451	67157929	-	67157601		0.7027	0.01534		0.0107794
				13595	-	14521	67157558	-	67156680		0.7276	0.048041		0.0349547
				14883	-	19278	67156186	-	67151879		0.6892	0.227819		0.157013
	JPX	1,696 nt		1	-	45	67220066	-	67220110		0.8444	0.026533		0.0224045	0.0412729
				143	-	176	67220322	-	67220355		0.9412	0.0200472		0.0188684
	FTX	2,356 nt		2	-	225	67536120	-	67535906		0.72	0.0950764		0.068455	0.3345
				222	-	369	67526462	-	67526321		0.8649	0.0628183		0.0543316
				370	-	526	67525640	-	67525484		0.7898	0.0666384		0.052631
				627	-	695	67523470	-	67523401		0.8429	0.0292869		0.024686
				1068	-	1343	67411897	-	67411618		0.6762	0.117148		0.0792153
				1601	-	1633	67515483	-	67515451		0.8788	0.0140068		0.0123092
				2195	-	2343	67402168	-	67402313		0.6779	0.0632428		0.0428723
	SLC16A2	4.141 nt		572	-	720	67805568	-	67805716		0.9396	0.0359816		0.0338084	0.723814
				718	-	1175	67809107	-	67809564		0.9432	0.110601		0.104319
				1171	-	1317	67810522	-	67810668		0.932	0.0354987		0.0330848
				1314	-	1545	67815254	-	67815485		0.944	0.0560251		0.0528877
				1539	-	4124	67817042	-	67819624		0.8002	0.624487		0.499714
	RLIM	10,590 nt		1	-	169	68108381	-	68108213		0.9231	0.0159585		0.0147312	0.695259
				157	-	208	68108201	-	68108150		0.8846	0.00491029		0.00434364
				208	-	399	68088590	-	68088399		0.9531	0.0181303		0.01728
				395	-	482	68087469	-	68087382		0.9432	0.00830973		0.00783773
				480	-	5043	68084839	-	68080294		0.8787	0.430973		0.378696
				5359	-	5594	68080306	-	68080062		0.8233	0.0222852		0.0183474
				5636	-	6427	68079953	-	68079165		0.7902	0.0747875		0.0590971
				6740	-	8734	68079167	-	68077127		0.8016	0.188385		0.15101
				8964	-	9340	68077050	-	68076667		0.7544	0.0355996		0.0268564
				9387	-	9473	68076365	-	68076277		0.7778	0.0082153		0.00638986
				9807	-	9906	68076278	-	68076175		0.75	0.00944287		0.00708215
				9940	-	9985	68076203	-	68076158		0.8261	0.00434372		0.00358835
	aThe matching region was determined by the selecting BLAST HITs which located on the pig X chromosome genome ranging from 67,720,000 to 67,970,000 which harbors pig XPCT gene locus. bQuery coverage were calculated by dividing matching region length of human query to assessed query size cHomology score was calculated as follow : c-1Matching region = Identity X Query coverage c-2Analyzed query = Su…
