# Supplementary material for: Data for identification of porcine X-chromosome inactivation center, XIC, by genomic comparison with human and mouse XIC
Source: Data Brief. 2015 Nov 29;5:1072–7. doi: 10.1016/j.dib.2015.11.019 (PMC4689114; doi:10.1016/j.dib.2015.11.019)
Supplement: Supplementary file 1 [file mmc1.zip › Supplement/Hwang_et_al_2015_DIB_Sup3.xlsx]

## Sheet: Cdx4
	Gene Symbol	Analyzed region			Query size (nt)		Matching regiona							Identity (%)	Blast hit Strand	Query coverage (%)b		Homology scorec
		Query region (Human)					Query (Mouse)			Subject (Pig)								Hitc-1	Queryc-2	Genec-3
	Cdx4	1	-	8827	8,827 nt		1	-	671	66966997	-	66967671		0.7515	+	0.0760168		0.0571266	0.312428	0.312428
							1662	-	1818	66968575	-	66968734		0.8125		0.0177863		0.0144514
							3696	-	3881	66970548	-	66970728		0.738		0.0210717		0.0155509
							4456	-	5023	66971300	-	66971868		0.7877		0.064348		0.0506869
							5180	-	5822	66972231	-	66972867		0.7908		0.0728447		0.0576056
							6491	-	7374	66973472	-	66974405		0.6964		0.100147		0.0697426
							7999	-	8544	66974831	-	66975365		0.7641		0.0618557	18060	0.0472639
	aThe matching region was determined by the selecting BLAST HITs which target pig X chromosome genome ranging 66,960,000 - 66,980,000 which harbors pig CDX4 locus bQuery coverage were calculated by dividing matching region length of human query to assessed query size cHomology score was calculated as follow : c-1Matching region = Identity X Query coverage c-2Analyzed query = Sum of all matching re…

## Sheet: Chic1
	Gene Symbol	Analyzed region			Query size (nt)		Matching regiona							Identity (%)	Blast hit Strand	Query coverage (%)b		Homology scorec
		Query region (Human)					Query (human)			Subject (Pig)								Hitc-1	Queryc-2	Genec-3
	Chic1	1	-	13230	13,230 nt		3	-	1985	67050803	-	67052792		0.7282	+	0.149887		0.109147	0.241188	0.156421
							3481	-	3773	67053891	-	67054192		0.7705		0.0221466		0.017064
							4989	-	5297	67055810	-	67056137		0.6706		0.023356		0.0156625
							6342	-	6646	67057659	-	67057992		0.6873		0.0230537		0.0158448
							6685	-	7081	67058282	-	67058670		0.674		0.0300076		0.0202251
							9772	-	10178	67062544	-	67062938		0.7783		0.0307634		0.0239432
							12413	-	13149	67066326	-	67067080		0.7055		0.0557067		0.0393011
		13231	-	26460	13,230 nt		16333	-	17603	67070228	-	67071591		0.6679	+	0.0960695		0.0641648	0.0641648
		26461	-	39690	13,230 nt		30741	-	31022	67096664	-	67096948		0.7727	+	0.0213152		0.0164702	0.317127
							31555	-	31664	67097066	-	67097172		0.8818		0.00831444		0.00733167
							33000	-	33976	67098631	-	67099625		0.8421		0.0738473		0.0621868
							34272	-	35480	67099776	-	67101052		0.6777		0.0913832		0.0619304
							36203	-	36556	67101584	-	67101972		0.7023		0.0267574		0.0187917
							36745	-	37321	67101980	-	67102550		0.6805		0.043613		0.0296786
							37385	-	39688	67102534	-	67104828		0.6933		0.17415		0.120738
		39691	-	52649	12,959 nt		N.D
	aThe matching region was determined by the selecting BLAST HITs which target pig X chromosome genome ranging 67,040,000 to 67,110,000 which harbors pig CHIC1 locus. bQuery coverage were calculated by dividing matching region length of human query to assessed query size cHomology score was calculated as follow : c-1Matching region = Identity X Query coverage c-2Analyzed query = Sum of all matching…
	when the same region of human nucleotides were matched more than two region on pig genome, the region having the highest BLAST HIT score was selected as a proper site. However, if the matching region with higher BLAST score is located on the extremly long distance (over the assessed query size) compared to the other matching region resulted from the queries next to the assessed query, one homolog…

## Sheet: Tsx
	Gene Symbol	Analyzed region			Query size (nt)		Matching regiona							Identity (%)	Blast hit Strand	Query coverage (%)b		Homology scorec
		Query region (Human)					Query (human)			Subject (Pig)								Hitc-1	Queryc-2	Genec-3
	Tsx	1	-	15457	15,457 nt		N.D
	aThe matching region was determined by the selecting BLAST HITs which target pig X chromosome genome.. bQuery coverage were calculated by dividing matching region length of human query to assessed query size cHomology score was calculated as follow : c-1Matching region = Identity X Query coverage c-2Analyzed query = Sum of all matching region homology score resulted from one query c-3Analyzed gen…

## Sheet: Tsix
	Gene Symbol	Analyzed region			Query size (nt)		Matching regiona							Identity (%)	Blast hit Strand	Query coverage (%)b		Homology scorec
		Query region (Human)					Query (human)			Subject (Pig)								Hitc-1	Queryc-2	Genec-3
	Tsix	1		9730	9,730 nt		N.D													0.0548154
		9731		19460	9,730 nt		N.D
		19461		28856	9,396 nt		N.D
		28857		51717	28,861 nt		See the list representing sequence comparison result between Xist and pig genome												0.1015
		51718	-	53441	1724		N.D
	aThe matching region was determined by the selecting BLAST HITs which target pig X chromosome genome ranging bQuery coverage were calculated by dividing matching region length of human query to assessed query size cHomology score was calculated as follow : c-1Matching region = Identity X Query coverage c-2Analyzed query = Sum of all matching region homology score resulted from one query c-3Analyz…

## Sheet: Xist
	Gene Symbol	Analyzed region			Query size (nt)		Matching regiona							Identity (%)	Blast hit Strand	Query coverage (%)b		Homology scorec
		Query region (Human)					Query (human)			Subject (Pig)								Hitc-1	Queryc-2	Genec-3
	Xist	1		11340	11,340 nt		106		842	67183931		67183183		0.6679	-	0.0649912		0.0434076	0.175199	0.101476
							2252		2981	67181930		67181157		0.6667		0.0643739		0.0429181
							5964		6321	67170625		67170274		0.6721		0.0315697		0.021218
							6687		6818	67169645		67169513		0.7612		0.0116402		0.00886053
							8121		8646	67168584		67168046		0.6853		0.0463845		0.0317873
							9362		9819	67167525		67167058		0.6687		0.040388		0.0270075
		11341	-	22861	11,521 nt		13423		13648	67161278		67161051		0.7783	-	0.0196164		0.0152674	0.0293724
							17335		17530	67157523		67157326		0.8291		0.0170124		0.014105
	aThe matching region was determined by the selecting BLAST HITs which target pig X chromosome genome ranging from 67,150,000 to 67,190,000 which harbors pig XIST gene. bQuery coverage were calculated by dividing matching region length of human query to assessed query size cHomology score was calculated as follow : c-1Matching region = Identity X Query coverage c-2Analyzed query = Sum of all match…

## Sheet: Jpx
	Gene Symbol	Analyzed region			Query size (nt)		Matching regiona							Identity (%)	Blast hit Strand	Query coverage (%)b		Homology scorec
		Query region (Human)					Query (human)			Subject (Pig)								Hitc-1	Queryc-2	Genec-3
	Jpx	1	-	12850	12,850 nt		N.D
	aThe matching region was determined by the selecting BLAST HITs which target pig X chromosome genome ranging 67,220,000 to 67,380,000. bQuery coverage were calculated by dividing matching region length of human query to assessed query size cHomology score was calculated as follow : c-1Matching region = Identity X Query coverage c-2Analyzed query = Sum of all matching region homology score resulte…

## Sheet: Ftx
	Gene Symbol	Analyzed region			Query size (nt)		Matching regiona							Identity (%)	Blast hit Strand	Query coverage (%)b		Homology scorec
		Query region (Human)					Query (human)			Subject (Pig)								Hitc-1	Queryc-2	Genec-3
	Ftx	1	-	12040	12,040 nt		4		429	67536115		67535686		0.6772	-	0.0353821		0.0239607	0.0430763	0.0083
							2601		2776	67533441		67533259		0.7337		0.0146179		0.0107252
							8185		8319	67530320		67530179		0.7483		0.0112126		0.00839041
		12041	-	24080	12,040 nt		N.D
		24081	-	36120	12,040 nt		N.D
		36121	-	48160	12,040 nt		N.D
		48161	-	62845	14,685 nt		50495		50926	67425364		67424941		0.7973	-	0.0294178		0.0234548	0.0235
	aThe matching region was determined by the selecting BLAST HITs which target pig X chromosome genome ranging from 67,330,000 to 67,540,000. bQuery coverage were calculated by dividing matching region length of human query to assessed query size cHomology score was calculated as follow : c-1Matching region = Identity X Query coverage c-2Analyzed query = Sum of all matching region homology score re…

## Sheet: Cnbp2
	Gene Symbol	Analyzed region			Query size (nt)		Matching regiona							Identity (%)	Blast hit Strand	Query coverage (%)b		Homology scorec
		Query region (Human)					Query (human)			Subject (Pig)								Hitc-1	Queryc-2	Genec-3
	Cnbp2	1	-	1079	1,079 bp		29	-	599	67541422	-	67541996		0.7743	+	0.5292		0.40976	0.40976	0.4098
	aThe matching region was determined by the selecting BLAST HITs which located on the pig X chromosome. bQuery coverage were calculated by dividing matching region length of human query to assessed query size cHomology score was calculated as follow : c-1Matching region = Identity X Query coverage c-2Analyzed query = Sum of all matching region homology score resulted from one query c-3Analyzed gen…

## Sheet: Slc16a2
	Gene Symbol	Analyzed region			Query size (nt)		Matching regiona							Identity (%)	Blast hit Strand	Query coverage (%)b		Homology scorec
		Query region (Human)					Query (human)			Subject (Pig)								Hitc-1	Queryc-2	Genec-3
	Slc16a2	1	-	12040	12,040 nt		322		1228	67917374		67916431		0.7563		0.0753322		0.0569738	0.247976	0.169559
							2070		2880	67915488		67914683		0.7712		0.0673588		0.0519471
							4414		4773	67912846		67912484		0.6944		0.0299003		0.0207628
							5802		5977	67911519		67911345		0.75		0.0146179		0.0109635
							7181		8023	67910073		67909167		0.6443		0.0700166		0.0451117
							8919		9450	67908309		67907769		0.7701		0.044186		0.0340277
							10498		10743	67906809		67906558		0.7115		0.0204319		0.0145373
							11153		11365	67906324		67906119		0.7717		0.017691		0.0136522
		12041	-	24080	12,040 nt		13998		15002	67784645		67783641		0.6534		0.0834718		0.0545404	0.208332
							15353		15608	67776982		67776742		0.7471		0.0212625		0.0158852
							19183		19450	67771847		67771570		0.695		0.0222591		0.0154701
							20550		20783	67731345		67731578		0.7415		0.0194352		0.0144112
							21249		22382	67771190		67770061		0.6922		0.094186		0.0651956
							23332		24050	67769748		67769043		0.7172		0.0597176		0.0428295
		24081	-	36120	12,040 nt		24081		25358	67769012		67767704		0.6729		0.106146		0.0714258	0.154222
							26033		27213	67767164		67765930		0.6469		0.0980897		0.0634542
							30863		31215	67760535		67760165		0.6597		0.0293189		0.0193417
		36121	-	48160	12,040 nt		38829		39045	67756738		67756515		0.69		0.0180233		0.012436	0.0678601
							44755		45694	67754084		67753143		0.7099		0.0780731		0.0554241
		48161	-	60200	12,040 nt		55875		57694	67781341		67783153		0.6985		0.151163		0.105587	0.105587
		60201	-	72240	12,040 nt		N.D
		72241	-	84280	12,040 nt		73999		74616	67742905		67742278		0.6775		0.0513289		0.0347753	0.0498079
							77074		77275	67741006		67740805		0.896		0.0167774		0.0150326
		84281	-	96320	12,040 nt		85541		85837	67723272		67722983		0.755		0.0246678		0.0186242	0.109361
							88475		88811	67785492		67785829		0.6801		0.02799		0.019036
							90167		90496	67786076		67786387		0.6958		0.0274086		0.0190709
							91066		91313	67786581		67786825		0.6873		0.020598		0.014157
							92677		92818	47150312		47150173		0.7361		0.011794		0.00868158
							95736		96273	67792037		67792576		0.6667		0.0446844		0.0297911
		96321	-	108360	12,040 nt		96475		97250	67792822		67793633		0.6483		0.0644518		0.0417841	0.0519177
							99243		99413	67795007		67795173		0.7135		0.0142027		0.0101336
		108361	-	120400	12,040 nt		108807		109239	68033532		68033947		0.7198		0.0359635		0.0258865	0.279394
							109662		110017	68034927		68035279		0.7921		0.0295681		0.0234209
							110814		112638	68036234		68038150		0.6653		0.151578		0.100845
							113750		114244	68038456		68038950		0.8929		0.041113		0.0367098
							115535		115745	68039845		68040054		0.8389		0.0175249		0.0147017
							117475		118052	68041654		68042253		0.664		0.0480066		0.0318764
							118679		119112	68042366		68042805		0.7098		0.0360465		0.0255858
							119341		119486	68043157		68043303		0.7619		0.0121262		0.00923899
							120248		120400	68044615		68044767		0.8758		0.0127076		0.0111294
		120401	-	124577	4,177 nt		120401		120502	68044768		68044869		0.9804		0.0244194		0.0239408	0.479955
							122018		124571	68046424		68049002		0.7458		0.611444		0.456015
	aThe matching region was determined by the selecting BLAST HITs which located on the pig X chromosome genome bQuery coverage were calculated by dividing matching region length of human query to assessed query size cHomology score was calculated as follow : c-1Matching region = Identity X Query coverage c-2Analyzed query = Sum of all matching region homology score resulted from one query c-3Analyz…

## Sheet: Rlim
	Gene Symbol	Analyzed region			Query size (nt)		Matching regiona							Identity (%)	Blast hit Strand	Query coverage (%)b		Homology scorec
		Query region (Human)					Query (human)			Subject (Pig)								Hitc-1	Queryc-2	Genec-3
	Rlim	1	-	12040	12,040 nt		1	-	1460	68108397	-	68106933		0.7041	-	0.121262		0.0853809	0.116829	0.271577
							1605		2120	68106741		68106195		0.7338		0.0428571		0.0314486
		12041	-	24137	12,097 nt		14520		14816	68088703		68088395		0.8285	-	0.0245515		0.020341	0.425596
							15930		16263	68087505		68087176		0.7522		0.0276102		0.0207684
							17199		21825	68084902		68080172		0.7798		0.382492		0.298267
							22046		22295	68079893		68079601		0.6856		0.0206663		0.0141688
							22315		22587	68079539		68079253		0.6755		0.0225676		0.0152444
							23226		24137	68078824		68077837		0.7535		0.0753906		0.0568068
	aThe matching region was determined by the selecting BLAST HITs which located on the pig X chromosome genome ranging from 67,720,000 to 67,970,000 which harbors pig XPCT gene locus. bQuery coverage were calculated by dividing matching region length of human query to assessed query size cHomology score was calculated as follow : c-1Matching region = Identity X Query coverage c-2Analyzed query = Su…
