# Supplementary material for: Data for identification of porcine X-chromosome inactivation center, XIC, by genomic comparison with human and mouse XIC
Source: Data Brief. 2015 Nov 29;5:1072–7. doi: 10.1016/j.dib.2015.11.019 (PMC4689114; doi:10.1016/j.dib.2015.11.019)
Supplement: Supplementary file 1 [file mmc1.zip › Supplement/Hwang_et_al_2015_DIB_Sup4.xlsx]

## Sheet: Mouse_transcript_homology
	Gene Symbol	Query size (nt)		Matching regiona							Identity (%)	Query coverage (%)b		Homology scorec
				Query (human)			Subject (Pig)							Hitc-1	Genec-2
	Cdx4	855 nt		1	-	503	66967157	-	66967659		0.8111	0.588304		0.477173	0.872495
				499	-	650	66973595	-	66973746		0.9145	0.177778		0.162578
				646	-	855	66974865	-	66975074		0.9476	0.245614		0.232744
	Chic1	7,401 nt		9	-	416	67050898		67051290		0.8297	0.0551277		0.0457394	0.583692
				468	-	625	67071182		67071339		0.9177	0.0213485		0.0195915
				743	-	1653	67098695		67099625		0.8423	0.123091		0.10368
				1949	-	3157	67099776		67101052		0.6777	0.163356		0.110707
				3880	-	4233	67101584		67101972		0.7023	0.0478314		0.033592
				4422	-	4998	67101980		67102550		0.6805	0.0779624		0.0530534
				5062	-	7382	67102534		67104845		0.693	0.313606		0.217329
	Tsx	842 nt		N.D
	Tsix	4,306 nt		1741		2477	67183183		67183931		0.6679	0.170924		0.11416	0.1142
	Xist	17,918 nt		106	-	842	67183931	-	67183183		0.6679	0.0411318		0.0274719	0.130503
				335	-	530	67183543	-	67183365		0.7044	0.0109387		0.00770523
				430	-	723	67183658	-	67183381		0.6688	0.0164081		0.0109737
				2252	-	2981	67181930	-	67181157		0.6667	0.0407412		0.0271621
				5964	-	6321	67170625	-	67170274		0.6721	0.0199799		0.0134285
				6687	-	6818	67169645	-	67169513		0.7612	0.00736689		0.00560768
				8121	-	8646	67168584	-	67168046		0.6853	0.029356		0.0201176
				9740	-	9945	67161270	-	67161064		0.7799	0.0114968		0.00896637
				12392	-	12587	67157523	-	67157326		0.8291	0.0109387		0.00906929
	Jpx	3,784 nt		N.D
	Ftx	4,387 nt		N.D
	Slc16a2	4,180 nt		322	-	634	67917374		67917057		0.8589	0.0748804		0.0643148	0.73243
				631	-	779	68034947		68035095		0.9195	0.0356459		0.0327764
				777	-	1234	68038487		68038944		0.8886	0.109569		0.0973633
				1230	-	1376	68039902		68040048		0.8571	0.0351675		0.030142
				1373	-	1604	68044634		68044865		0.9353	0.0555024		0.0519114
				1598	-	4153	68046422		68049002		0.7456	0.611483		0.455922
	Rlim	7,435 nt		1	-	177	68108381		68108199		0.7541	0.0238063		0.0179523	0.646995
				283	-	476	68088595		68088399		0.9086	0.0260928		0.0237079
				472	-	558	68087469		68087383		0.908	0.0117014		0.0106249
				557	-	5126	68084839		68080172		0.7803	0.61466		0.47962
				5347	-	5596	68079893		68079601		0.6856	0.0336247		0.0230531
				6527	-	7435	68078824		68077840		0.7528	0.12226		0.092037
	aThe matching region was determined by the selecting BLAST HITs which located on the pig X chromosome genome ranging from 67,720,000 to 67,970,000 which harbors pig XPCT gene locus. bQuery coverage were calculated by dividing matching region length of human query to assessed query size cHomology score was calculated as follow : c-1Matching region = Identity X Query coverage c-2Analyzed query = Su…
